# Supplementary material for: Bacterial Acyl Carrier Proteins Are a Cytoplasmic Target for Different Cationic Antimicrobial and Antibiofilm Peptides
Source: Int J Mol Sci. 2026 May 27;27(11):4823. doi: 10.3390/ijms27114823 (PMC13256389; doi:10.3390/ijms27114823)
Supplement: Supplementary file 1 [file ijms-27-04823-s001.zip]

Archive with 1 entries (1 files):
- ijms-4282485-supplementary.pdf
